# Supplementary material for: Renal cancer: new models and approach for personalizing therapy
Source: J Exp Clin Cancer Res. 2018 Sep 5;37:217. doi: 10.1186/s13046-018-0874-4 (PMC6126022; doi:10.1186/s13046-018-0874-4)
Supplement: Supplementary file 1 — Table S1. (A) Clinical features of 57 collected ccRCCs patients including: 3 G1; 15 G2; 27 G3 and 12 G4. B. Clinical features of 10 collected ccRCCs patients used for sorting experiments. (ZIP 880 kb) [file 13046_2018_874_MOESM1_ESM.zip]

Archive with 2 entries (2 files):
- Supplementary Table 1A.pdf
- Supplementary Table 1B.pdf
